# Supplementary material for: Bothrops venom-induced hemostasis disorders in the rat: Between Scylla and Charybdis
Source: PLoS Negl Trop Dis. 2023 Nov 27;17(11):e0011786. doi: 10.1371/journal.pntd.0011786 (PMC10703418; doi:10.1371/journal.pntd.0011786)
Supplement: S1 Table — (XLSX) [file pntd.0011786.s004.xlsx]

## Sheet: Fig 1
	Clotting time
	Venom concentration		Rat 1	Rat 2	Rat 3	Rat 4
B. B. atrox	10 ng/mL		125	127	152	77
	100 ng/mL		106	95	72	50
	1 µg/mL		64	76	67	53
	10 µg/mL		18	36	31	32
	100 µg/mL		36	18	19	21
B. B. lanceolatuslatus	10 ng/mL		142	125	124	82
	100 ng/mL		137	124	66	71
	1 µg/mL		73	104	65	91
	10 µg/mL		56	35	47	44
	100 µg/mL		35	22	30	24
	r ex-tem		36	37	32	25
	NaCl		265	295	318	167
	Maximal clot firmness
	Venom concentration		Rat 1	Rat 2	Rat 3	Rat 4
B. B. atrox	10 ng/mL		81	76	82	82
	100 ng/mL		81	76	83	83
	1 µg/mL		82	80	85	82
	10 µg/mL		81	79	84	81
	100 µg/mL		68	72	80	79
B. B. lanceolatuslatus	10 ng/mL		80	76	83	82
	100 ng/mL		81	76	86	83
	1 µg/mL		83	80	84	83
	10 µg/mL		81	78	83	79
	100 µg/mL		78	71	79	80
	r ex-tem		78	75	80	80
	NaCl		77	70	75	81

## Sheet: Fig  2
Venom	Hour	Platelets	CT Extem	MCF Extem	LI30 Extem	Fibrinogen
B. atrox	3	118	17	68	100	0.85
B. atrox	3	791	38	78	100	1.82
B. atrox	3	794	53	73	100	1.38
B. atrox	3	273	40	76	100	1.63
B. atrox	3	493	23	75	100	1.35
B. atrox	3	71	29	73	86	1.37
B. atrox	6	536	67	74	100	1.69
B. atrox	6	504	37	76	100	1.93
B. atrox	6	665	46	81	100	1.96
B. atrox	6	188	44	78	100	1.66
B. atrox	6	298	47	59	100	1.12
B. atrox	6	273	47	76	100	1.92
B. atrox	24	444	29	75	100	1.26
B. atrox	24	40	74	34	100	2.95
B. atrox	24	178				3.17
B. atrox	24	251	20	64	100	1.25
B. atrox	24	114				3.06
B. atrox	24	260	30	43	100	0.82
B. lanceolatus	3	899	38	64	100	1.16
B. lanceolatus	3	811	40	67	100	1.21
B. lanceolatus	3	687	40	77	100	1.56
B. lanceolatus	3	819	20	81	99	1.76
B. lanceolatus	3	743	80	74	100	1.11
B. lanceolatus	3	751	19	62	100	1.3
B. lanceolatus	6	860	35	81	100	1.92
B. lanceolatus	6	764	114	72	100	1.38
B. lanceolatus	6	577	56	74	100	1.74
B. lanceolatus	6	701	97	76	100	1.82
B. lanceolatus	6	875	97	75	100	1.77
B. lanceolatus	6	634	25	85	100	1.65
B. lanceolatus	24	430	54	89	100	3.95
B. lanceolatus	24	697	43	91	100	4.37
B. lanceolatus	24	693	21	88	100	4.76
B. lanceolatus	24	168	27	85	100	5.09
B. lanceolatus	24	667	24	81	100	4.61
B. lanceolatus	24	648	44	86	100	3.33
saline	3	787	50	81	100	2.39
saline	3	611	75	77	100	1.77
saline	3	729	36	77	100	1.89
saline	3	772	28	66	100	1.78
saline	3	736	87	75	100	1.79
saline	3	749	49	79	100	2.16
saline	6	467	23	86	100	1.5
saline	6	551	25	78	100	2.23
saline	6	768	66	78	100	2.07
saline	6	612	39	79	100	2.59
saline	6	911	33	79	100	2.61
saline	6	853	27	79	100	2.61
saline	24	631	22	77	100	1.75
saline	24	535	41	80	99	2.35
saline	24	560	37	77	100	2.4
saline	24	674				2.12
saline	24	617	33	83	100	2.24
saline	24	721	41	78	99	2.17

## Sheet: Fig 3
Venom	Hour	TGT time lag	TGT Time to peak	TGT peak	TGT ETP
B. atrox	3	0.32	1.26	296.3	714.2
B. atrox	3	0.91	1.87	227.7	509.4
B. atrox	3	0.88	1.92	231.4	549.7
B. atrox	3	0.73	1.87	209.7	558.9
B. atrox	3	0.63	1.59	237.9	581.9
B. atrox	3	0.95	1.89	288.1	629.7
B. atrox	6	1.01	2.27	162.4	507.6
B. atrox	6	0.94	2.02	216.8	516.2
B. atrox	6	0.98	2.05	200.5	517.7
B. atrox	6	0.62	1.46	418.9	797.6
B. atrox	6	0.62	2.24	123.3	492.5
B. atrox	6	0.91	1.9	239.6	592.3
B. atrox	24	1.94	4.29	75.09	346.6
B. atrox	24	1.13	2.36	146.5	364.5
B. atrox	24	0.84	1.82	158.8	284.8
B. atrox	24	1.11	2.24	250.7	634.7
B. atrox	24	1.12	2.26	235.2	605.3
B. atrox	24	0.95	2.02	241.8	592.5
B. lanceolatus	3	0.85	1.91	228.4	565.5
B. lanceolatus	3	1.1	2.27	173.3	478.8
B. lanceolatus	3	0.8	1.81	213.8	510
B. lanceolatus	3	0.96	1.84	278	589.3
B. lanceolatus	3	0.76	1.47	337.2	476.2
B. lanceolatus	3	0.9	1.79	255.2	578.9
B. lanceolatus	6	0.97	2	204.1	492
B. lanceolatus	6	1.18	2.35	147.1	388.6
B. lanceolatus	6	1	2.02	194.3	507.4
B. lanceolatus	6	1.23	2.38	151.1	418.1
B. lanceolatus	6	0.88	1.9	226.6	541.1
B. lanceolatus	24	1.2	2.11	251.1	506.4
B. lanceolatus	24	1.17	2.16	196.9	408.7
B. lanceolatus	24	1.49	2.56	149	346.9
B. lanceolatus	24	0.87	1.59	226.2	342.8
B. lanceolatus	24	1.03	1.85	312.2	533.7
B. lanceolatus	24	2.05	3.42	86.37	346.4
saline	3	1.24	2.3	197.4	456.9
saline	3	1.19	2.59	183.5	517.5
saline	3	1.2	2.23	208.3	530.8
saline	3	1.18	2.33	179.4	506.6
saline	3	1.17	2.25	177.8	503.7
saline	3	1.16	2.26	169.9	442
saline	6	1.03	2.02	237.2	532.3
saline	6	1.18	2.16	206.3	493.1
saline	6	1.17	2.11	219	465.7
saline	6	1.17	2.3	169.5	456.4
saline	6	1.06	2.28	295.7	860.8
saline	6	1	1.93	302.5	731.5
saline	24	1.49	3.03	134.9	546.3
saline	24	1.19	2.3	238.1	607.5
saline	24	1.11	2.18	234.1	562.6
saline	24	1.21	2.5	167.9	482.7
saline	24	1.22	2.59	152	466.3
saline	24	1.13	2.17	239.1	621

## Sheet: Fig 4
Venom	Hour	TGF lag time	TGF time to peak	TGF start tail	TGF peak
B. atrox	3	81.19	208.7	321.1	494.5
B. atrox	3	61.02	168.5	224.7	432
B. atrox	3	91.66	230.2	400.9	489.9
B. atrox	6	92.78	196.5	352.1	482
B. atrox	6	90.9	180.1	327.5	489.5
B. atrox	6	91.48	180.1	327.5	443.3
B. atrox	6	125.5	200.7	329.2	390.2
B. atrox	6	116	219.9	337.7	408.6
B. atrox	6	87.8	183.6	305.8	471.5
B. atrox	24	109.8	221.8	435.7	552.4
B. atrox	24	144.1	256	408	367.5
B. atrox	24	104.8	198.9	382.2	534.9
B. atrox	24	97.04	267.3	519.6	675.2
B. lanceolatus	3	98.06	200.8	334.7	460.3
B. lanceolatus	3	127.3	225.9	351.5	472.1
B. lanceolatus	3	102.8	175.7	301.3	423.2
B. lanceolatus	3	103.5	191.2	298.2	428.1
B. lanceolatus	3	112.2	237.6	371.2	543.8
B. lanceolatus	6	120.5	217.6	326.4	574.6
B. lanceolatus	6	60.62	209.2	259.4	537.8
B. lanceolatus	6	113.6	482.5	328.7	435.9
B. lanceolatus	6	72.76	160.7	275.3	381.1
B. lanceolatus	6	97.56	176	288	404.5
B. lanceolatus	6	106.2	243.5	392.7	356.6
B. lanceolatus	24	75.08	144	352	815.8
B. lanceolatus	24	139	270.2	499.4	720.8
B. lanceolatus	24	146.9	248.8	505.8	578.5
B. lanceolatus	24	114.6	191.2	489.2	780.7
B. lanceolatus	24	42.15	148.6	460.3	839.7
B. lanceolatus	24	173.1	274.9	447.7	463.4
saline	3	131.9	204.7	352.1	585.1
saline	3	40.88	243.5	377	476.5
saline	3	133.2	217.6	376.6	520
saline	3	132.2	217.6	393.4	509.7
saline	3	99.61	259.9	415.7	422.2
saline	6	132.2	221.1	376.6	451.7
saline	6	111.3	200.8	359.9	684.4
saline	6	125.8	204.7	368.4	471.4
saline	6	117.6	196.5	352.1	513.9
saline	6	109.1	198.9	336.4	507.2
saline	6	110.5	183.6	336.4	570.8
saline	24	126.9	200.7	321.1	446.3
saline	24	120.4	212.1	337.7	399.3
saline	24	110.7	259.2	353.4	463.4
saline	24	113.7	240.8	401.4	318
saline	24	136.4	219.9	400.5	414
saline	24	133.8	219.9	408.4	339.7

## Sheet: Fig 5
Venom	Hour	ICAM	E-selectin	vWF	ADAMTS13
B. atrox	3	8.6	92.75	71	87
B. atrox	3	6.6	74.78	100	168
B. atrox	3	6.6	69.64	124.4	109
B. atrox	3	7.68	75.28	86	39
B. atrox	3	8.3	53.04	115	89
B. atrox	3	6.03	50.27	70	64
B. atrox	6	6.98	87.78	81	85
B. atrox	6	8.78	84.74	149	103
B. atrox	6	8.43	74.77	118	77
B. atrox	6	8.69	105.49	45.02
B. atrox	6	6.47	59.7	69	34
B. atrox	6	6.89	60.74	108
B. atrox	24	8.08	133.31	114	215
B. atrox	24	9.95	140.6	121.3	493
B. atrox	24	11.81	90.43	124	288
B. atrox	24	7.08	72.81	99	204
B. atrox	24	10.23	98.21	89	294
B. atrox	24	12.33	161.3	82	577
B. lanceolatus	3	7.35	65.15	62	43
B. lanceolatus	3	10.12	74.94	60	27
B. lanceolatus	3	8.95	64.86	100	56
B. lanceolatus	3	9.95	103.32	95.75	41
B. lanceolatus	3	6.46	69.42	99	81
B. lanceolatus	3	6.14	73.71	115.1	19
B. lanceolatus	6	9.27	64.82	110	46
B. lanceolatus	6	6.79	45.66	39	31
B. lanceolatus	6	8.5	42.37	85	64
B. lanceolatus	6	7.35	59.4	63.7	123
B. lanceolatus	6	9.12	84.35	92	94
B. lanceolatus	6	13.09	69.83	137.3
B. lanceolatus	24	7.72	47.56	79	238
B. lanceolatus	24	9.62	83.89	124	161
B. lanceolatus	24	6.68	35.09	116	118
B. lanceolatus	24	8.23	52.49	77	212
B. lanceolatus	24	9.26	60.9	159.1	62
B. lanceolatus	24	11.56	84.51	124.9	205
saline	3	20.87	114.14	105	244
saline	3	9.23	111.44	87.58	206
saline	3	8.43	106.35	84	212
saline	3	8.6	81.09	91	190
saline	3	6.98	69.11	82	83
saline	3	9.12	117.01	106	35
saline	6	7.31	64.57	47	62
saline	6	6.25	73.18	135.5	158
saline	6	12.47	128.47	98	187
saline	6	7.54	125.37	161	204
saline	6	14.8	160.95	124	162
saline	6	11.23	165.09	125	126
saline	24	8.08	127.44	102	259
saline	24	6.9	82.22	109	321
saline	24	7.91	94.67	112	231
saline	24	7.51	103.01	124.6	154
saline	24	8.08	115.89	97	253
saline	24	8.95	116.72	100	211

## Sheet: Fig 6
Venom	Hour	IL1B	IL6	TNFa	MCP1	PAI1
B. atrox	3	54.9	162.5	1.1	528.3	72.2
B. atrox	3	5.5	122.2	1.3	552.8	77.5
B. atrox	3	0.9	85	1.2	289.7	68.4
B. atrox	3	5.7	56.1	1.1	252.5	79.8
B. atrox	3	12.6	30.1	1.58	383.6	186.01
B. atrox	3	3.8	40	0.8	194.7	214.08
B. atrox	6	2.2	46.4	0.8	412.9	97.3
B. atrox	6	130.6	126.3	1	380	82.8
B. atrox	6	3	76.6	1	275.4	56.3
B. atrox	6	6.4	76.1	1.3	481.8	145.8
B. atrox	6	7.8	49.4	1.01	336.6	135.85
B. atrox	6	50.7	81.8	0.87	273.2	98.93
B. atrox	24	1.5	33.1	0.8	382.7	83.6
B. atrox	24	23.1	33.1	1	952.4	108.1
B. atrox	24	6.7	51	1.2	1121.9	184.1
B. atrox	24	106.5	24.7	0.7	615.3	42.2
B. atrox	24	4.6	45.7	0.9	754.5	137.4
B. atrox	24	5.2	100.6	1.1	579.6	168.2
B. lanceolatus	3	2	166.5	1.5	350.9	106.5
B. lanceolatus	3	1.3	68.1	1	232.6	102.7
B. lanceolatus	3	20.8	118.1	1.5	354.7	100.5
B. lanceolatus	3	3.6	119.9	1	352.4	100.1
B. lanceolatus	3	1	162.3	0.9	254.8	62.6
B. lanceolatus	3	0.9	134.2	1.2	376	94
B. lanceolatus	6	2.5	182.4	1.4	389.9	133.6
B. lanceolatus	6	16.35	414.5	3.46	476.69	419.23
B. lanceolatus	6	2.5	122.2	1.4	440.5	116.5
B. lanceolatus	6	2.3	154.5	1.8	435.1	145.1
B. lanceolatus	6	32.3	143.6	1.5	526.8	125
B. lanceolatus	6	40.91	223.05	2.21	297.57	123.68
B. lanceolatus	24	2.5	186.3	2.6	1041.1	95.5
B. lanceolatus	24	2.1	114	1.6	1224.4	196.4
B. lanceolatus	24	10.76	147.49	0.73	837.96	523.54
B. lanceolatus	24	13.95	414.46	6.35	2623.73	460.41
B. lanceolatus	24	3	119.9	1.3	1841.7	198.3
B. lanceolatus	24	2.4	119.9	1	758.5	153.7
saline	3	1.3	37.6	1.2	311.8	57.7
saline	3	3.46	53.27	1.05	195.79	79.51
saline	3	8.5	154.5	2.6	344.6	49.2
saline	3	10.7	55.1	1.5	532.4	44.7
saline	3	2.1	138.4	1.9	400.6	57
saline	3	7.9	134.4	2.1	351.7	51.7
saline	6	2.2	30.1	0.8	402.1	83.5
saline	6	4.2	24.8	1.09	305.4	65.12
saline	6	3.4	14.5	0.7	157.4	75.2
saline	6	2.7	68.1	1.1	209.2	56
saline	6	1.6	42	0.8	305.8	51.7
saline	6	1.8	68.1	1.2	358.5	53.4
saline	24	2.1	174.4	2.9	291.9	36.7
saline	24	4.3	14.6	0.73	156	90.12
saline	24	7.2	14.4	0.73	263.8	70.72
saline	24	4.13	65.84	1.21	280.51	68.66
saline	24	2.7	101.6	1.6	299.4	41
saline	24	2.7	37.6	0.9	289.7	57.7
